# Supplementary material for: Air–Liquid–Solid Triphase Interfacial Microenvironment Regulation for Efficient Visible-Light-Driven Photooxidation Based on Ordered TiO2 Porous Films
Source: Biomimetics (Basel). 2026 Apr 10;11(4):261. doi: 10.3390/biomimetics11040261 (PMC13113220; doi:10.3390/biomimetics11040261)
Supplement: Supplementary file 1 [file biomimetics-11-00261-s001.zip]

Archive with 1 entries (1 files):
- biomimetics-4208162-supplementary.pdf
